# Supplementary material for: Data-driven cultural background fusion for environmental art image classification: Technical support of the dual Kernel squeeze and excitation network
Source: PLoS One. 2025 Mar 20;20(3):e0313946. doi: 10.1371/journal.pone.0313946 (PMC11925309; doi:10.1371/journal.pone.0313946)
Supplement: S1 Data — (ZIP) [file pone.0313946.s001.zip]

Archive with 18 entries (16 files):
- ╩2╛▌░n/
- ╩2╛▌░n/code description.docx
- ╩2╛▌░n/code.txt
- ╩2╛▌░n/data.xlsx
- ╩2╛▌░n/Figures/
- ╩2╛▌░n/Figures/Figure1.vsdx
- ╩2╛▌░n/Figures/Figure10.opju
- ╩2╛▌░n/Figures/Figure11.opju
- ╩2╛▌░n/Figures/Figure2.vsdx
- ╩2╛▌░n/Figures/Figure3.vsdx
- ╩2╛▌░n/Figures/Figure4.vsdx
- ╩2╛▌░n/Figures/Figure5(a).opju
- ╩2╛▌░n/Figures/Figure5(b).opju
- ╩2╛▌░n/Figures/Figure5(c).opju
- ╩2╛▌░n/Figures/Figure6.opju
- ╩2╛▌░n/Figures/Figure7.opju
- ╩2╛▌░n/Figures/Figure8.opju
- ╩2╛▌░n/Figures/Figure9.opju
