# Supplementary material for: Data-driven cultural background fusion for environmental art image classification: Technical support of the dual Kernel squeeze and excitation network
Source: PLoS One. 2025 Mar 20;20(3):e0313946. doi: 10.1371/journal.pone.0313946 (PMC11925309; doi:10.1371/journal.pone.0313946)
Supplement: S1 Data — (ZIP) [file pone.0313946.s001.zip › ╩2╛▌░n/code.txt]

import torch
import torch.nn as nn
import torch.nn.functional as F

class SqueezeAndExcitation(nn.Module):
    def __init__(self, in_channels, reduction=16):
        super(SqueezeAndExcitation, self).__init__()
        self.fc1 = nn.Linear(in_channels, in_channels // reduction)
        self.fc2 = nn.Linear(in_channels // reduction, in_channels)
        self.relu = nn.ReLU()
        self.sigmoid = nn.Sigmoid()

    def forward(self, x):
        b, c, _, _ = x.size()
        squeeze = F.adaptive_avg_pool2d(x, (1, 1)).view(b, c)
        excitation = self.fc1(squeeze)
        excitation = self.relu(excitation)
        excitation = self.fc2(excitation)
        excitation = self.sigmoid(excitation).view(b, c, 1, 1)
        return x * excitation

class DilatedConv(nn.Module):
    def __init__(self, in_channels, out_channels, kernel_size, dilation):
        super(DilatedConv, self).__init__()
        self.conv = nn.Conv2d(
            in_channels, out_channels, kernel_size=kernel_size, padding=dilation,
            dilation=dilation, bias=False
        )
        self.bn = nn.BatchNorm2d(out_channels)
        self.relu = nn.ReLU()

    def forward(self, x):
        return self.relu(self.bn(self.conv(x)))

class PointwiseConv(nn.Module):
    def __init__(self, in_channels, out_channels):
        super(PointwiseConv, self).__init__()
        self.conv = nn.Conv2d(in_channels, out_channels, kernel_size=1, bias=False)
        self.bn = nn.BatchNorm2d(out_channels)
        self.relu = nn.ReLU()

    def forward(self, x):
        return self.relu(self.bn(self.conv(x)))

class DKSEBlock(nn.Module):
    def __init__(self, in_channels, out_channels, reduction=16):
        super(DKSEBlock, self).__init__()
        self.split_conv1 = nn.Conv2d(in_channels, out_channels, kernel_size=3, padding=1)
        self.split_conv2 = nn.Conv2d(in_channels, out_channels, kernel_size=5, padding=2)
        self.se = SqueezeAndExcitation(out_channels, reduction)
        self.dilated_conv1 = DilatedConv(out_channels, out_channels, kernel_size=3, dilation=2)
        self.dilated_conv2 = DilatedConv(out_channels, out_channels, kernel_size=3, dilation=4)
        self.pointwise_conv = PointwiseConv(out_channels * 2, out_channels)
        self.dropout = nn.Dropout(0.5)

    def forward(self, x):
        x1 = self.split_conv1(x)
        x2 = self.split_conv2(x)
        x1 = self.dilated_conv1(x1)
        x2 = self.dilated_conv2(x2)
        x1 = self.se(x1)
        x2 = self.se(x2)
        x = torch.cat([x1, x2], dim=1)
        x = self.pointwise_conv(x)
        x = self.dropout(x)
        return x

class DKSENet(nn.Module):
    def __init__(self, num_classes=10):
        super(DKSENet, self).__init__()
        self.conv1 = nn.Conv2d(3, 64, kernel_size=7, padding=3, stride=2)
        self.bn1 = nn.BatchNorm2d(64)
        self.relu = nn.ReLU()
        self.pool = nn.MaxPool2d(kernel_size=3, stride=2, padding=1)

        self.dkse_block = DKSEBlock(64, 128)
        self.fc = nn.Linear(128 * 56 * 56, num_classes)

    def forward(self, x):
        x = self.conv1(x)
        x = self.bn1(x)
        x = self.relu(x)
        x = self.pool(x)

        x = self.dkse_block(x)
        x = x.view(x.size(0), -1)
        x = self.fc(x)
        return x

model = DKSENet(num_classes=10)
criterion = nn.CrossEntropyLoss()
optimizer = torch.optim.Adam(model.parameters(), lr=0.001)

for epoch in range(num_epochs):
    model.train()
    for images, labels in train_loader:
        optimizer.zero_grad()
        outputs = model(images)
        loss = criterion(outputs, labels)
        loss.backward()
        optimizer.step()

    model.eval()
    with torch.no_grad():
        correct = 0
        total = 0
        for images, labels in test_loader:
            outputs = model(images)
            _, predicted = torch.max(outputs.data, 1)
            total += labels.size(0)
            correct += (predicted == labels).sum().item()
        print(f'Epoch [{epoch+1}/{num_epochs}], Accuracy: {100 * correct / total}%')
