# Supplementary material for: Data-driven cultural background fusion for environmental art image classification: Technical support of the dual Kernel squeeze and excitation network
Source: PLoS One. 2025 Mar 20;20(3):e0313946. doi: 10.1371/journal.pone.0313946 (PMC11925309; doi:10.1371/journal.pone.0313946)
Supplement: S1 Data — (ZIP) [file pone.0313946.s001.zip › ╩2╛▌░n/data.xlsx]

## Sheet: Figure5
	Dataset partitioning	Accuracy (%)	Precision(%)	Recall(%)	F1 score (%)
A	Training set	93.5	93.2	93.4	93.3
	Verification set	91.2	91	91.3	91.1
	Test set	92.7	92.4	92.6	92.5
B	Training set	91	90.8	91.2	90.9
	Verification set	89.5	89.3	89.7	89.5
	Test set	90.5	90.2	90.4	90.3
C	Training set	92	91.8	92.2	91.9
	Verification set	90.8	90.5	91	90.7
	Test set	91.3	91.1	91.4	91.2

## Sheet: Figure6
Model	Accuracy (%)	Precision(%)	Recall(%)	F1 score (%)
VGG16	85.3	84.8	85.1	84.9
ResNet50	89.4	88.9	89.2	89
InceptionV3	90.8	90.2	90.5	90.3
MobileNetV2	88.7	88.4	88.6	88.5
DKSE-Net	92.7	92.4	92.6	92.5

## Sheet: Figure7
Dataset	Accuracy (%)	Precision(%)	Recall(%)	F1 score (%)
Dataset A	92.47	92.2	92.43	92.3
Dataset B	90.33	90.1	90.43	90.23
Dataset C	91.37	91.13	91.53	91.27

## Sheet: Figure8
Model	Accuracy (%)	Precision(%)	Recall(%)	F1 score (%)
DKSE-Net	92.7	92.4	92.6	92.5
Remove dilated convolutions	90.1	89.8	90	89.9
Remove L2 regularization	91.3	90.9	91.1	91
Remove Dropout	91.5	91.1	91.3	91.2
Remove ReLU activation and batch standardization	89.7	89.3	89.5	89.4

## Sheet: Figure9
Model	Number of parameters (in millions)	Floating point operations	Training time (hours/round)	Inference time (milliseconds/sheet)
VGG16	138	15.5	1.8	12.3
ResNet50	25.6	8.2	1.5	8.6
InceptionV3	23.9	5.7	1.3	7.4
DKSE-Net	19.4	4.8	1.1	6.8

## Sheet: Figure10
Hyperparameter setting	Learning rate	Batch size	Dropout rate	Accuracy (%)	Precision(%)	Recall(%)	F1 score (%)
Setting 1	0.001	32	0.5	92.7	92.4	92.6	92.5
Setting 2	0.0001	32	0.5	91.3	90.9	91.1	91
Setting 3	0.01	32	0.5	90.2	89.8	90	89.9
Setting 4	0.001	64	0.5	93	92.8	93.1	92.9
Setting 5	0.001	16	0.5	91.8	91.5	91.7	91.6
Setting 6	0.001	32	0.3	92	91.8	92	91.9
Setting 7	0.001	32	0.7	92.3	92.1	92.2	92.1

## Sheet: Figure11
Dilation rate	Convolutional kernel size	Parameter quantity (M)	Training time (/min)	Accuracy (%)
4	3x3	24.5	50	91.2
4	5x5	28	55	91.7
16	3x3	26.8	52	90.8
16	5x5	31.2	58	91.3
